# Supplementary material for: The Reciprocal Relationship between Socioeconomic Status and Health and the Influence of Sex: A European SHARE-Analysis Based on Structural Equation Modeling
Source: Int J Environ Res Public Health. 2021 May 10;18(9):5045. doi: 10.3390/ijerph18095045 (PMC8126237; doi:10.3390/ijerph18095045)
Supplement: Supplementary file 1 [file ijerph-18-05045-s001.zip]

Archive with 1 entries (1 files):
- ijerph-1205841-supplementary.pdf
